# Supplementary material for: Case report: fulminant myocarditis with biopsy-proven eosinophilic infiltration and burned-out myocardial pathology at autopsy
Source: Eur Heart J Case Rep. 2026 Jul 24;10(8):ytag562. doi: 10.1093/ehjcr/ytag562 (PMC13431896; doi:10.1093/ehjcr/ytag562)
Supplement: ytag562_Supplementary_Data [file ytag562_supplementary_data.zip]

Archive with 4 entries (4 files):
- Supple Video S2.mp4
- Supple Video S3.mp4
- Video Legends.docx
- Supple Video S1.mp4
